# Supplementary material for: Analysis of factors influencing the clinical outcome after surgery and 131I therapy in patients with moderate-risk thyroid papillary carcinoma
Source: Front Endocrinol (Lausanne). 2022 Oct 14;13:1015798. doi: 10.3389/fendo.2022.1015798 (PMC9613939; doi:10.3389/fendo.2022.1015798)
Supplement: Supplementary file 1 [file Table_1.xlsx]

## Sheet: Sheet1
	gender	131I Treatment	age	Maximum tumor diameter	tumor multifocality	tumor bilaterality	number of metastatic lymph nodes	Metastatic lymph node location	Metastatic lymph node ratio	size of metastatic lymph nodes	Stage (AJCC7th)	ps-Tg
1	female	ER	41	0.9	single	unilateral	4	central	1	0.5cm	Ⅰ	3.01
2	female	ER	34	0.9	single	unilateral	4	central	0.7	0.3cm	Ⅰ	2.1
3	female	ER	41	0.6	single	unilateral	8	lateral	0.5	0.5cm	Ⅰ	3.45
4	female	ER	35	0.7	single	unilateral	4	central	0.6	0.4cm	Ⅰ	1.44
5	female	ER	43	0.8	single	unilateral	4	central	0.4	0.3cm	Ⅰ	＜0.04
6	male	ER	33	0.3	single	unilateral	2	central	1	0.4cm	Ⅰ	＜0.04
7	male	ER	37	0.9	multiple	multilateral	9	central	0.75	0.5cm	Ⅰ	2.55
8	female	ER	29	1	multiple	unilateral	4	central	0.5	0.3cm	Ⅰ	2.87
9	male	ER	27	2	single	unilateral	5	central	0.8	0.7cm	Ⅰ	19
10	female	ER	33	0.3	single	unilateral	3	central	0.8	0.5cm	Ⅰ	5.04
11	male	ER	34	0.4	single	unilateral	1	central	0.3	0.3cm	Ⅰ	3.74
12	female	ER	30	0.3	single	unilateral	1	lateral	1	0.8cm	Ⅰ	0.84
13	female	ER	25	1.1	multiple	unilateral	5	central	1	1.5cm	Ⅰ	5.31
14	female	ER	47	1.2	single	unilateral	6	central	0.7	0.2cm	Ⅲ	1.17
15	female	ER	37	0.5	single	unilateral	5	central	1	0.5cm	Ⅰ	1.29
16	female	ER	49	1	single	unilateral	1	central	0.1	0.4cm	Ⅲ	1.51
17	male	ER	47	1	multiple	multilateral	14	lateral	0.4	0.5cm	Ⅳa	＜0.04
18	female	ER	39	0.4	single	unilateral	1	central	0.3	0.3cm	Ⅰ	1.49
19	male	ER	34	0.8	single	unilateral	4	central	1	0.5cm	Ⅰ	1.47
20	male	ER	55	0.4	single	unilateral	3	central	0.8	0.5cm	Ⅲ	2.14
21	male	ER	30	0.7	single	unilateral	1	central	1	0.4cm	Ⅰ	12.19
22	male	ER	56	0.8	multiple	multilateral	3	central	0.4	0.3cm	Ⅲ	2.46
23	male	ER	45	1.5	single	unilateral	12	lateral	0.7	0.5cm	Ⅳa	13.57
24	female	ER	37	0.8	single	unilateral	3	lateral	0.3	1.3cm	Ⅰ	＜0.04
25	male	ER	56	0.5	multiple	multilateral	1	central	0.3	0.2cm	Ⅲ	10.26
26	male	ER	46	0.4	single	unilateral	2	central	0.5	0.3cm	Ⅲ	1.13
27	male	ER	53	0.7	single	unilateral	2	central	0.3	0.3cm	Ⅲ	6.32
28	female	ER	35	0.3	multiple	unilateral	3	lateral	0.3	0.4cm	Ⅰ	4.02
29	female	ER	47	0.2	single	unilateral	2	central	0.3	0.5cm	Ⅲ	1.07
30	female	ER	41	0.5	multiple	multilateral	8	central	0.9	0.4cm	Ⅰ	0.945
31	female	ER	48	0.5	multiple	multilateral	1	central	0.2	0.5cm	Ⅲ	0.787
32	male	ER	34	1.1	single	unilateral	3	central	0.8	0.8cm	Ⅰ	1.45
33	female	ER	30	0.5	single	unilateral	6	central	0.9	0.4cm	Ⅰ	0.424
34	male	ER	54	0.4	single	unilateral	1	central	0.1	1cm	Ⅲ	4.23
35	female	ER	61	1.2	single	unilateral	4	lateral	0.3	1cm	Ⅳa	2.45
36	female	ER	65	1.2	multiple	multilateral	2	central	0.2	1cm	Ⅲ	0.279
37	female	ER	46	1.3	single	unilateral	5	lateral	0.2	0.7cm	Ⅳa	＜0.04
38	female	ER	65	0.5	single	unilateral	2	lateral	0.7	1cm	Ⅳa	0.648
39	female	ER	29	0.6	multiple	multilateral	3	central	0.3	0.5cm	Ⅰ	0.141
40	male	ER	37	0.6	multiple	unilateral	6	central	0.7	0.4cm	Ⅰ	4.73
41	female	ER	36	2.3	multiple	multilateral	7	lateral	0.5	1.5cm	Ⅰ	5.67
42	female	ER	57	1.1	single	unilateral	2	central	1	0.8cm	Ⅲ	3.2
43	female	ER	35	0.1	single	unilateral	3	central	1	0.8cm	Ⅰ	13.28
44	male	ER	61	0.7	multiple	multilateral	2	central	0.2	0.3cm	Ⅲ	1.5
45	male	ER	57	0.5	single	unilateral	7	central	1	0.4cm	Ⅲ	1.32
46	female	ER	27	0.6	multiple	multilateral	8	central	1	0.3cm	Ⅰ	1.31
47	male	ER	49	0.5	single	unilateral	2	central	0.5	0.8cm	Ⅲ	5.37
48	male	ER	24	1	multiple	unilateral	9	lateral	1	2.7cm	Ⅳa	1.41
49	female	ER	33	1.1	single	unilateral	4	central	0.6	0.4cm	Ⅲ	4.3
50	male	ER	39	2	multiple	multilateral	4	central	0.7	0.6cm	Ⅰ	10.53
51	female	ER	47	0.5	multiple	multilateral	1	central	0.5	0.5cm	Ⅲ	15.65
52	female	ER	42	0.8	single	unilateral	2	central	0.4	0.6cm	Ⅰ	0.456
53	female	ER	19	4	single	unilateral	1	central	0.2	0.3cm	Ⅰ	21.64
54	male	SIR	61	1.1	multiple	multilateral	18	lateral	0.8	1.5cm	Ⅳa	70.87
55	male	SIR	24	1.5	single	unilateral	9	lateral	0.4	2cm	Ⅰ	81.8
56	male	SIR	32	1.5	single	unilateral	5	central	1	0.5cm	Ⅲ	64.8
57	female	SIR	43	0.5	single	unilateral	2	central	0.4	0.3cm	Ⅰ	3
58	male	SIR	34	1.5	single	unilateral	18	lateral	0.7	1.5cm	Ⅰ	2.73
59	male	SIR	53	0.3	single	unilateral	17	lateral	0.5	2cm	Ⅳa	2.77
60	female	SIR	54	1.5	single	multilateral	6	central	1	0.8cm	Ⅲ	12.12
61	female	SIR	23	6.5	multiple	multilateral	24	lateral	0.5	1.5cm	Ⅰ	149.6
62	female	SIR	47	2	multiple	multilateral	5	central	0.6	1.5cm	Ⅲ	2.87
63	male	SIR	35	0.8	single	unilateral	20	lateral	0.8	1.8cm	Ⅰ	89.46
64	male	SIR	53	0.8	single	unilateral	2	lateral	0.7	0.6cm	Ⅳa	0.472
65	female	SIR	59	0.6	multiple	unilateral	1	central	0.1	0.3cm	Ⅲ	21.36
66	female	SIR	56	2	single	unilateral	13	lateral	0.6	0.5cm	Ⅳa	1.01
67	male	IDR	47	1	single	unilateral	14	lateral	0.3	0.4cm	Ⅳa	1.7
68	female	IDR	49	1.5	single	unilateral	3	lateral	0.2	1cm	Ⅳa	17.9
69	male	IDR	33	2	single	unilateral	5	central	1	1cm	Ⅰ	6.17
70	male	IDR	56	1.1	single	unilateral	1	central	0.3	0.6cm	Ⅲ	10.83
71	female	IDR	57	0.5	multiple	unilateral	2	central	0.7	0.7cm	Ⅲ	20.84
72	female	IDR	52	1	multiple	multilateral	2	central	0.3	0.3cm	Ⅲ	7.88
73	male	IDR	27	1.1	multiple	multilateral	3	central	1	0.3cm	Ⅰ	16.98
74	female	IDR	33	0.5	single	unilateral	1	central	0.5	0.3cm	Ⅰ	5.41
75	male	BIR	36	1.2	single	multilateral	7	central	1	2cm	Ⅰ	16.75
76	female	BIR	27	0.5	multiple	multilateral	3	central	0.8	0.8cm	Ⅰ	64.99
77	female	BIR	50	1.2	multiple	unilateral	17	lateral	0.5	1.5cm	Ⅳa	80.11
78	female	ER	37	0.5	single	unilateral	1	central	1	0.4cm	Ⅰ	13.23
79	female	SIR	48	1.1	multiple	multilateral	2	central	0.5	0.3cm	Ⅲ	3.48
80	female	ER	46	1.1	single	unilateral	4	central	0.5	0.5cm	Ⅲ	＜0.04
81	female	ER	39	1.1	multiple	unilateral	0	central	0	0cm	Ⅰ	＜0.04
82	female	ER	47	1	single	unilateral	2	central	0.5	0.25cm	Ⅲ	＜0.04
83	male	ER	43	0.5	single	multilateral	2	central	0.7	0.3cm	Ⅰ	1.78
84	female	IDR	30	0.3	single	unilateral	2	central	1	0.2cm	Ⅰ	44
85	female	ER	26	3	single	unilateral	10	central	0.8	0.5cm	Ⅰ	8.99
86	male	ER	39	0.5	single	unilateral	2	central	0.2	0.2cm	Ⅰ	0.762
87	female	IDR	54	1.5	multiple	multilateral	6	central	1	0.8cm	Ⅲ	12.12
88	female	ER	60	1.4	multiple	multilateral	0	central	-	-	Ⅰ	5.73
89	female	ER	30	1	multiple	multilateral	7	central	0.9	0.4cm	Ⅰ	6.63
90	female	IDR	58	0.7	single	unilateral	2	lateral	0.5	1.2cm	Ⅳa	2.13
91	female	ER	31	0.9	single	unilateral	5	central	0.7	0.8cm	Ⅰ	6.88
92	male	BIR	43	0.8	single	unilateral	24	lateral	0.4	1.5cm	Ⅰ	17.8
93	female	ER	39	2	single	unilateral	6	lateral	0.4	0.7cm	Ⅰ	3.99
94	female	ER	64	2	single	unilateral	1	central	0.3	0.2cm	Ⅲ	5.45
95	female	ER	44	1.1	single	unilateral	1	central	0.3	0.2cm	Ⅰ	2.66
96	female	ER	51	1	multiple	unilateral	4	lateral	0.5	0.7cm	Ⅳa	4.12
97	male	ER	28	0.6	single	unilateral	6	central	0.5	0.4cm	Ⅰ	0.282
98	male	ER	46	2	single	unilateral	4	lateral	1	0.3cm	Ⅳa	1.92
99	male	ER	46	1	multiple	unilateral	3	central	0.8	1cm	Ⅲ	2.1
100	female	ER	49	0.9	single	unilateral	1	central	1	0.4cm	Ⅲ	11.32
101	male	ER	36	0.7	single	unilateral	1	central	0.5	1cm	Ⅰ	6.82
102	female	ER	49	1.5	single	unilateral	3	central	0.2	0.6cm	Ⅲ	1.41
103	female	ER	28	1.3	single	unilateral	1	central	1	0.2cm	Ⅰ	5.68
104	female	SIR	46	0.4	single	unilateral	4	central	0.3	1.2cm	Ⅳa	0.07
105	female	ER	51	0.3	single	unilateral	4	lateral	0.4	0.5cm	Ⅳa	6.65
106	female	BIR	37	1.4	single	unilateral	12	lateral	0.9	1.4cm	Ⅰ	37.64
107	female	ER	47	0.5	single	unilateral	6	central	0.8	1cm	Ⅲ	0.415
108	female	ER	29	0.8	single	unilateral	2	central	0.5	0.5cm	Ⅰ	4.34
109	male	ER	28	1.1	single	unilateral	2	central	0.6	0.5cm	Ⅰ	2.45
110	female	ER	39	0.6	multiple	multilateral	2	central	0.7	0.5cm	I	4.52
111	male	ER	54	0.8	multiple	multilateral	5	central	0.6	0.5cm	Ⅲ	2.76
112	female	IDR	59	3	multiple	unilateral	2	lateral	0.3	0.5cm	Ⅳa	1.5
113	female	IDR	62	0.9	single	unilateral	15	central	0.9	0.5cm	Ⅲ	8.02
114	male	ER	25	0.3	single	unilateral	7	central	0.7	0.5cm	I	0.457
115	female	ER	28	1.3	single	unilateral	2	central	1	0.3cm	I	0.908
116	female	ER	47	0.5	single	unilateral	2	central	0.7	0.2cm	Ⅲ	0.177
117	female	ER	64	2.5	single	unilateral	2	lateral	0.1	0.5cm	Ⅳa	1.42
118	male	ER	48	0.5	multiple	multilateral	2	central	0.4	0.5cm	Ⅲ	0.655
119	female	ER	47	0.8	single	unilateral	14	central	0.6	1cm	Ⅲ	＜0.04
120	male	BIR	44	1.5	single	unilateral	6	lateral	0.5	0.5cm	Ⅰ	14
121	female	ER	51	0.2	single	unilateral	2	central	0.3	0.3cm	Ⅲ	0.476
122	female	BIR	37	1.2	multiple	unilateral	11	lateral	0.5	0.5cm	Ⅰ	21.02
123	female	ER	59	0.5	single	unilateral	3	central	0.3	0.5cm	Ⅲ	＜0.04
124	female	ER	44	0.8	multiple	multilateral	8	lateral	1	1cm	Ⅰ	13.46
125	male	ER	52	0.4	single	unilateral	2	central	0.4	0.5cm	Ⅲ	2.9
126	female	IDR	54	0.5	multiple	multilateral	2	central	0.2	0.3cm	Ⅲ	17.77
127	female	ER	26	1.5	single	unilateral	6	lateral	0.4	0.5cm	Ⅰ	＜0.04
128	female	IDR	43	0.6	multiple	multilateral	4	central	0.5	0.4cm	Ⅰ	90.5
129	female	BIR	49	0.9	single	unilateral	4	central	0.4	0.3cm	Ⅲ	9.17
130	female	BIR	57	1	single	unilateral	3	central	0.6	0.5cm	Ⅲ	12.6
131	female	ER	30	0.5	single	unilateral	1	central	1	0.3cm	Ⅰ	6.54
132	male	ER	46	0.5	multiple	multilateral	7	central	0.9	0.3cm	Ⅲ	0.811
133	female	ER	36	0.9	single	unilateral	3	central	0.4	0.5cm	Ⅰ	1.93
134	female	BIR	45	0.5	multiple	multilateral	1	central	0.3	0.3cm	Ⅰ	24.41
135	male	IDR	35	0.3	single	unilateral	2	central	1	0.3cm	Ⅰ	32.71
