# Supplementary material for: Analysis of factors influencing the clinical outcome after surgery and 131I therapy in patients with moderate-risk thyroid papillary carcinoma
Source: Front Endocrinol (Lausanne). 2022 Oct 14;13:1015798. doi: 10.3389/fendo.2022.1015798 (PMC9613939; doi:10.3389/fendo.2022.1015798)
Supplement: Supplementary file 2 [file Table_2.xlsx]

## Sheet: Sheet1
sex	treatment response	age	maximum tumor diameter	tumor multifocality	tumor bilaterality	number of metastatic lymph nodes	Metastatic lymph node location	Metastatic lymph node ratio	size of metastatic lymph nodes	Stage	sTg	24-h 131I uptake rate
female	ER	41	0.9	Single spot	Unilateral	4	central neck	0.6	0.5	Ⅰ	3.01	1.9
female	ER	34	0.9	Single spot	Unilateral	4	central neck	0.7	0.2	Ⅰ	2.1	2
female	ER	41	0.6	Single spot	Unilateral	8	Lateral neck	0.5	0.5	Ⅰ	3.45	1.5
female	ER	35	0.7	Single spot	Unilateral	4	central neck	0.6	0.4	Ⅰ	1.44	4.8
female	ER	43	0.8	Single spot	Unilateral	4	central neck	0.4	0.3	Ⅰ	0	0.3
male	ER	33	0.3	Single spot	Unilateral	2	central neck	0.4	0.4	Ⅰ	0	5.6
male	ER	27	0.9	multiple spots	Bilateral	9	central neck	0.75	0.5	Ⅰ	2.55	2.7
female	ER	29	1	multiple spots	Unilateral	4	central neck	0.5	0.3	Ⅰ	2.87	3.9
male	ER	27	2	Single spot	Unilateral	5	central neck	0.8	0.7	Ⅰ	19	12.2
female	ER	53	0.3	Single spot	Unilateral	3	central neck	0.8	0.5	Ⅰ	5.04	3.6
male	ER	34	0.4	Single spot	Unilateral	1	central neck	0.3	0.3	Ⅰ	3.74	0.5
female	ER	30	0.3	Single spot	Unilateral	1	Lateral neck	0.4	0.8	Ⅰ	0.84	1.2
female	ER	25	1.1	multiple spots	Unilateral	5	central neck	0.3	1.5	Ⅰ	5.31	1.3
female	ER	49	1.2	Single spot	Unilateral	6	central neck	0.7	0.2	Ⅰ	1.17	1.1
female	ER	37	0.5	Single spot	Unilateral	5	central neck	0.6	0.5	Ⅰ	1.29	1.3
female	ER	49	1	Single spot	Unilateral	1	central neck	0.1	0.4	Ⅰ	1.51	1.2
male	ER	54	1	multiple spots	Bilateral	14	Lateral neck	0.4	0.5	Ⅱ	0	1.1
female	ER	39	0.4	Single spot	Unilateral	1	central neck	0.3	0.3	Ⅰ	1.49	1.6
male	ER	34	0.8	Single spot	Unilateral	4	central neck	0.4	0.5	Ⅰ	1.47	2
male	ER	59	0.4	Single spot	Unilateral	3	central neck	0.8	0.5	Ⅱ	2.14	1.6
male	ER	30	0.7	Single spot	Unilateral	1	central neck	1	0.4	Ⅰ	12.19	3.5
male	ER	56	0.8	multiple spots	Bilateral	3	central neck	0.4	0.3	Ⅱ	2.46	2.2
male	ER	45	1.5	Single spot	Unilateral	12	Lateral neck	0.5	0.5	Ⅰ	13.57	2.6
female	ER	47	0.8	Single spot	Bilateral	3	Lateral neck	0.3	1.3	Ⅰ	0	2.4
male	ER	56	0.5	multiple spots	Bilateral	1	central neck	0.3	0.2	Ⅱ	10.26	1.2
male	ER	46	0.4	Single spot	Unilateral	2	central neck	0.5	0.3	Ⅰ	1.13	2.7
male	ER	53	0.7	Single spot	Unilateral	2	central neck	0.3	0.3	Ⅰ	6.32	1.4
female	ER	35	0.3	multiple spots	Unilateral	3	Lateral neck	0.3	0.4	Ⅰ	4.02	2
female	ER	47	0.2	Single spot	Unilateral	2	central neck	0.3	0.5	Ⅰ	1.07	0.4
female	ER	41	0.5	multiple spots	Bilateral	8	central neck	0.5	0.4	Ⅰ	0.95	0.5
female	ER	48	0.5	multiple spots	Bilateral	1	central neck	0.2	0.5	Ⅰ	0.79	0.7
male	ER	34	1.1	Single spot	Unilateral	3	central neck	0.8	0.8	Ⅰ	1.45	5.7
female	ER	30	0.5	Single spot	Unilateral	6	central neck	0.6	0.4	Ⅰ	0.42	1.2
male	ER	54	0.4	Single spot	Unilateral	1	central neck	0.1	1	Ⅰ	4.23	3.6
female	ER	63	1.2	Single spot	Unilateral	4	Lateral neck	0.3	1	Ⅱ	2.45	5
female	ER	54	1.2	multiple spots	Bilateral	2	central neck	0.2	1	Ⅱ	0.28	1.5
female	ER	46	1.3	Single spot	Unilateral	5	Lateral neck	0.2	0.7	Ⅰ	0	1.5
female	ER	55	0.5	Single spot	Unilateral	2	Lateral neck	0.7	1	Ⅱ	0.65	0.4
female	ER	29	0.6	multiple spots	Bilateral	3	central neck	0.3	0.5	Ⅰ	0.14	5
male	ER	44	0.6	multiple spots	Bilateral	6	central neck	0.5	0.4	Ⅰ	4.73	11.1
female	ER	36	2.3	multiple spots	Bilateral	7	Lateral neck	0.5	1.5	Ⅰ	5.67	4.3
female	ER	57	1.1	Single spot	Unilateral	2	central neck	1	0.8	Ⅱ	3.2	1.7
female	ER	35	0.1	Single spot	Unilateral	3	central neck	0.4	0.8	Ⅰ	13.28	9.4
male	ER	51	0.7	multiple spots	Unilateral	2	central neck	0.2	0.3	Ⅰ	1.5	1.8
male	ER	57	0.5	Single spot	Unilateral	7	central neck	1	0.4	Ⅱ	1.32	2.2
female	ER	27	0.6	multiple spots	Bilateral	8	central neck	1	0.3	Ⅰ	1.31	2.8
male	ER	49	0.5	Single spot	Unilateral	2	central neck	0.5	0.8	Ⅰ	5.37	3.5
male	ER	45	1	multiple spots	Unilateral	9	Lateral neck	1	2.7	Ⅰ	1.41	1.8
female	ER	33	1.1	Single spot	Unilateral	4	central neck	0.6	0.4	Ⅰ	4.3	4
male	ER	39	2	multiple spots	Bilateral	4	central neck	0.7	0.6	Ⅰ	10.53	13.4
female	ER	47	0.5	multiple spots	Bilateral	1	central neck	0.5	0.5	Ⅰ	15.65	3
female	ER	42	0.8	Single spot	Unilateral	2	central neck	0.4	0.6	Ⅰ	0.46	1.5
female	ER	19	4	Single spot	Unilateral	1	central neck	0.2	0.3	Ⅰ	21.64	2.5
male	NER	61	1.1	multiple spots	Bilateral	18	Lateral neck	0.8	1.5	Ⅱ	70.87	0.8
male	NER	24	1.5	Single spot	Unilateral	9	Lateral neck	0.7	2	Ⅰ	81.8	1.3
male	NER	32	1.5	Single spot	Unilateral	5	central neck	1	0.5	Ⅰ	64.8	12.5
female	NER	43	0.5	Single spot	Unilateral	2	central neck	0.4	0.3	Ⅰ	3	1.1
male	NER	34	1.5	Single spot	Unilateral	18	Lateral neck	0.7	1.5	Ⅰ	2.73	1.1
male	NER	49	0.3	Single spot	Unilateral	17	Lateral neck	0.5	2	Ⅰ	2.77	0.6
female	NER	54	1.5	Single spot	Bilateral	6	central neck	1	0.8	Ⅰ	12.12	3.4
female	NER	23	6.5	multiple spots	Bilateral	24	Lateral neck	0.5	1.5	Ⅰ	149.6	2
female	NER	47	2	multiple spots	Bilateral	5	central neck	0.6	1.5	Ⅰ	2.87	2
male	NER	35	0.8	Single spot	Unilateral	20	Lateral neck	0.8	1.8	Ⅰ	89.46	2.1
male	NER	53	0.8	Single spot	Unilateral	2	Lateral neck	0.7	0.6	Ⅰ	0.47	3.9
female	NER	59	0.6	multiple spots	Unilateral	1	central neck	0.1	0.3	Ⅱ	21.36	10.2
female	NER	56	2	Single spot	Unilateral	13	Lateral neck	0.6	0.5	Ⅱ	1.01	2
male	NER	47	1	Single spot	Unilateral	14	Lateral neck	0.3	0.4	Ⅰ	1.7	2.6
female	NER	49	1.5	Single spot	Unilateral	3	Lateral neck	0.8	1	Ⅰ	17.9	0.4
male	NER	33	2	Single spot	Unilateral	5	central neck	1	1	Ⅰ	6.17	0.8
male	NER	56	1.1	Single spot	Unilateral	1	central neck	0.3	0.6	Ⅱ	10.83	0.9
female	NER	57	0.5	multiple spots	Unilateral	2	central neck	0.7	0.7	Ⅱ	20.84	2.7
female	NER	47	1	multiple spots	Bilateral	2	central neck	0.3	0.3	Ⅰ	7.88	2.4
male	NER	27	1.1	multiple spots	Bilateral	3	central neck	1	0.3	Ⅰ	16.98	0.8
female	NER	33	0.5	Single spot	Unilateral	1	central neck	0.5	0.3	Ⅰ	5.41	1.6
male	NER	36	1.2	Single spot	Bilateral	7	central neck	1	2	Ⅰ	16.75	0.3
female	NER	27	0.5	multiple spots	Bilateral	3	central neck	0.8	0.8	Ⅰ	64.99	23.1
female	NER	50	1.2	multiple spots	Unilateral	17	Lateral neck	0.5	1.5	Ⅰ	80.11	4.4
female	ER	37	0.5	Single spot	Unilateral	1	central neck	1	0.4	Ⅰ	8.23	7.1
female	NER	48	1.1	multiple spots	Bilateral	2	central neck	0.5	0.3	Ⅰ	3.48	5.4
female	ER	46	1.1	Single spot	Unilateral	4	central neck	0.5	0.5	Ⅰ	0	1
female	ER	39	1.1	multiple spots	Bilateral	0	central neck	0	0	Ⅰ	0	1.1
female	ER	47	1	Single spot	Unilateral	2	central neck	0.5	0.3	Ⅰ	0	3.1
male	ER	43	0.5	Single spot	Bilateral	2	central neck	0.7	0.3	Ⅰ	1.78	3.2
female	NER	30	0.3	Single spot	Unilateral	2	central neck	1	0.2	Ⅰ	44	6
female	ER	26	3	Single spot	Unilateral	10	central neck	0.8	0.5	Ⅰ	8.99	8.7
male	ER	31	0.5	Single spot	Unilateral	2	central neck	0.2	0.2	Ⅰ	0.76	1.3
female	NER	54	1.5	multiple spots	Bilateral	6	central neck	1	0.8	Ⅰ	12.12	3.4
female	ER	50	2	multiple spots	Bilateral	0				Ⅰ	5.73	4.3
female	ER	30	1	multiple spots	Bilateral	7	central neck	0.9	0.4	Ⅰ	6.63	3.6
female	NER	48	0.7	Single spot	Unilateral	2	Lateral neck	0.5	1.2	Ⅰ	2.13	1.3
female	ER	31	0.9	Single spot	Unilateral	5	central neck	0.7	0.8	Ⅰ	6.88	2.5
male	NER	43	0.8	Single spot	Unilateral	24	Lateral neck	0.4	1.5	Ⅰ	17.8	0.4
female	ER	39	2	Single spot	Unilateral	6	Lateral neck	0.4	0.7	Ⅰ	3.99	7.6
female	ER	54	2	Single spot	Unilateral	1	central neck	0.3	0.2	Ⅱ	5.45	6.1
female	ER	44	1.1	Single spot	Unilateral	1	central neck	0.3	0.2	Ⅰ	2.66	1.7
female	ER	51	1	multiple spots	Unilateral	4	Lateral neck	0.5	0.7	Ⅰ	4.12	6
male	ER	28	0.6	Single spot	Unilateral	6	central neck	0.5	0.4	Ⅰ	0.28	0.8
male	ER	46	2	Single spot	Unilateral	4	Lateral neck	1	0.3	Ⅰ	1.92	1.6
male	ER	46	1	multiple spots	Unilateral	3	central neck	0.8	1	Ⅰ	2.1	4.2
female	ER	59	0.9	Single spot	Unilateral	1	central neck	0.4	0.4	Ⅱ	11.32	11.8
male	ER	36	0.7	Single spot	Unilateral	1	central neck	0.5	1	Ⅰ	6.82	4.4
female	ER	49	1.5	Single spot	Unilateral	3	central neck	0.2	0.6	Ⅰ	1.41	3.3
female	ER	30	1.3	Single spot	Unilateral	1	central neck	1	0.2	Ⅰ	5.68	2.7
female	NER	46	0.4	Single spot	Unilateral	4	central neck	0.3	1.2	Ⅰ	0.07	2.6
female	ER	48	0.3	Single spot	Unilateral	4	Lateral neck	0.4	0.5	Ⅰ	6.65	4.8
female	NER	37	1.4	Single spot	Unilateral	12	Lateral neck	0.9	1.4	Ⅰ	37.64	3.9
female	ER	47	0.5	Single spot	Unilateral	6	central neck	0.8	1	Ⅰ	0.42	3.5
female	ER	39	0.8	Single spot	Unilateral	2	central neck	0.5	0.5	Ⅰ	4.34	13.7
male	ER	38	1.1	Single spot	Unilateral	2	central neck	0.6	0.5	Ⅰ	2.45	3.9
female	ER	39	0.6	multiple spots	Bilateral	2	central neck	0.7	0.5	Ⅰ	4.52	10.4
male	ER	45	0.8	multiple spots	Bilateral	5	central neck	0.6	0.5	Ⅰ	2.76	10
female	NER	59	3	multiple spots	Unilateral	2	Lateral neck	0.3	0.5	Ⅱ	1.5	0.5
female	NER	62	0.9	Single spot	Unilateral	15	central neck	0.9	0.5	Ⅱ	8.02	5.3
male	ER	35	0.3	Single spot	Unilateral	7	central neck	0.7	0.5	Ⅰ	0.46	3.6
female	ER	28	1.3	Single spot	Unilateral	2	central neck	0.8	0.3	Ⅰ	0.91	11.9
female	ER	45	0.5	Single spot	Unilateral	2	central neck	0.7	0.2	Ⅰ	0.18	7
female	ER	64	2.5	Single spot	Unilateral	2	Lateral neck	0.1	0.5	Ⅱ	1.42	1.9
male	ER	48	0.5	multiple spots	Bilateral	2	central neck	0.4	0.5	Ⅰ	0.66	12
female	ER	51	0.8	Single spot	Unilateral	14	central neck	0.6	1	Ⅰ	0	0.3
male	NER	44	1.5	Single spot	Unilateral	6	Lateral neck	0.5	0.5	Ⅰ	14	1.5
female	ER	51	0.2	Single spot	Unilateral	2	central neck	0.3	0.3	Ⅰ	0.48	1.5
female	NER	37	1.2	multiple spots	Unilateral	11	Lateral neck	0.5	0.5	Ⅰ	21.02	11.1
female	ER	59	0.5	Single spot	Unilateral	3	central neck	0.3	0.5	Ⅱ	0	2.1
female	ER	44	0.8	multiple spots	Bilateral	8	Lateral neck	1	1	Ⅰ	13.46	3.1
male	ER	52	0.4	Single spot	Unilateral	2	central neck	0.4	0.5	Ⅰ	2.9	6
female	NER	48	0.5	multiple spots	Bilateral	2	central neck	0.2	0.3	Ⅰ	17.77	2.4
female	ER	26	1.5	Single spot	Unilateral	6	Lateral neck	0.4	0.5	Ⅰ	0	1
female	NER	44	0.6	multiple spots	Bilateral	4	central neck	0.6	0.4	Ⅰ	90.5	15.8
female	NER	44	0.9	Single spot	Unilateral	4	central neck	0.8	0.3	Ⅰ	9.17	1.2
female	NER	57	1	Single spot	Unilateral	3	central neck	0.6	0.5	Ⅱ	12.6	5
female	ER	30	0.5	Single spot	Unilateral	1	central neck	1	0.3	Ⅰ	6.54	3.5
male	ER	46	0.5	multiple spots	Bilateral	7	central neck	0.9	0.3	Ⅰ	0.81	0.3
female	ER	36	0.9	Single spot	Unilateral	3	central neck	0.4	0.5	Ⅰ	1.93	0.4
female	NER	45	0.5	multiple spots	Bilateral	1	central neck	0.7	0.3	Ⅰ	24.41	1.6
male	NER	25	0.3	Single spot	Unilateral	2	central neck	1	0.3	Ⅰ	32.71	4.6
male	NER	50	0.6	Single spot	Unilateral	2	Lateral neck	1	0.3	Ⅰ	5.12	1.9
female	NER	29	3	multiple spots	Bilateral	14	Lateral neck	0.9	1	Ⅰ	31.66	0.1
female	NER	47	0.5	multiple spots	Bilateral	6	central neck	0.7	0.6	Ⅰ	9.88	3.4
female	ER	45	0.5	multiple spots	Bilateral	3	central neck	0.5	0.8	Ⅰ	0.45	0.9
female	NER	75	2.5	multiple spots	Bilateral	6	Lateral neck	0.2	0.5	Ⅲ	0.6	2.3
female	NER	63	1.5	Single spot	Unilateral	0				Ⅰ	7.08	6.5
female	ER	60	1.5	multiple spots	Bilateral	1	central neck	0.3	0.3	Ⅱ	0.23	2.2
female	NER	45	0.8	Single spot	Unilateral	3	central neck	0.3	0.6	Ⅰ	58.9	3.9
female	ER	29	3	Single spot	Unilateral	2	Lateral neck	0.8	0.3	Ⅰ	0.24	1.1
female	ER	38	0.3	Single spot	Unilateral	1	central neck	0.3	0.3	Ⅰ	0.39	26
female	NER	14	4.5	multiple spots	Bilateral	14	Lateral neck	0.9	0.6	Ⅰ	87.16	0.4
female	ER	42	1.2	multiple spots	Bilateral	0				Ⅰ	0.14	2
male	NER	45	0.6	Single spot	Unilateral	7	central neck	0.6	0.5	Ⅰ	3.61	1.1
female	ER	47	1.5	Single spot	Unilateral	5	central neck	0.7	0.3	Ⅰ	3.68	3.3
female	ER	52	1.8	multiple spots	Bilateral	0				Ⅰ	4.19	1
female	ER	57	1.3	Single spot	Unilateral	0				Ⅰ	0	0.8
male	ER	24	0.8	multiple spots	Bilateral	14	Lateral neck	0.9	1.2	Ⅰ	0.08	5.5
male	NER	35	1.2	multiple spots	Bilateral	7	central neck	1	0.4	Ⅰ	16.75	3.8
female	ER	35	1.5	Single spot	Unilateral	12	Lateral neck	0.7	0.6	Ⅰ	0.09	5.1
female	ER	32	0.6	Single spot	Bilateral	2	central neck	0.2	0.4	Ⅰ	0.09	0.8
male	ER	32	1	multiple spots	Bilateral	2	central neck	1	0.5	Ⅰ	2.82	9.2
male	ER	30	0.7	Single spot	Unilateral	6	central neck	0.6	0.6	Ⅰ	5.83	1.5
female	ER	47	0.7	Single spot	Unilateral	2	central neck	0.3	0.6	Ⅰ	0.04	2.7
female	ER	27	0.1	Single spot	Unilateral	2	central neck	0.3	0.3	Ⅰ	1.2	0.6
male	ER	27	1.5	Single spot	Unilateral	3	central neck	1	0.5	Ⅰ	1.94	1.6
female	ER	30	0.8	multiple spots	Bilateral	1	central neck	0.5	0.3	Ⅰ	1.82	1.3
female	ER	45	0.3	Single spot	Unilateral	1	central neck	0.1	0.2	Ⅰ	0.07	3.3
female	ER	34	1.2	multiple spots	Bilateral	0				Ⅰ	1.91	2.4
male	ER	42	0.5	Single spot	Unilateral	2	central neck	0.5	0.5	Ⅰ	4.05	2.8
male	NER	56	1.5	multiple spots	Bilateral	4	central neck	1	0.5	Ⅱ	20.32	0.3
female	NER	53	2	multiple spots	Bilateral	0				Ⅰ	6.93	0.7
female	ER	32	2	multiple spots	Unilateral	3	central neck	0.3	0.2	Ⅰ	0	0.1
female	ER	26	0.5	Single spot	Unilateral	2	central neck	0.3	0.3	Ⅰ	1	1.5
male	ER	35	0.5	Single spot	Unilateral	1	central neck	0.3	0.3	Ⅰ	6.9	4.3
female	ER	35	2	multiple spots	Bilateral	14	central neck	0.6	0.4	Ⅰ	0	1.6
female	ER	29	2.5	multiple spots	Bilateral	14	Lateral neck	0.5	1	Ⅰ	10.82	3.5
female	ER	66	0.2	Single spot	Unilateral	5	Lateral neck	0.3	0.3	Ⅱ	3.88	0.7
female	ER	28	0.7	Single spot	Unilateral	4	central neck	0.4	0.5	Ⅰ	2.78	7
female	ER	33	1.5	Single spot	Unilateral	4	central neck	0.4	0.3	Ⅰ	1.39	1.1
female	ER	32	1.7	Single spot	Unilateral	6	central neck	0.7	0.5	Ⅰ	0.12	3
